# Supplementary material for: κ/ι-Carrageenan Blends in Plant Capsules: Achieving Harmony Between Mechanical and Disintegration Properties
Source: Mar Drugs. 2025 Jul 9;23(7):284. doi: 10.3390/md23070284 (PMC12298366; doi:10.3390/md23070284)
Supplement: Supplementary file 1 [file marinedrugs-23-00284-s001.zip]

Archive with 1 entries (1 files):
- marinedrugs-3737931-supplementary.pdf
